# Supplementary material for: Mediation model with a categorical exposure and a censored mediator with application to a genetic study
Source: PLoS One. 2021 Oct 12;16(10):e0257628. doi: 10.1371/journal.pone.0257628 (PMC8509986; doi:10.1371/journal.pone.0257628)
Supplement: S1 Table — Means and standard errors of estimated coefficients for different paths, indirect effects (IEs) and proportions of the total effect mediated (PMs); and coverage probabilities of the 95% confidence intervals for the estimations of IE and PM, obtained based on 500 replicates, each with 2000 cases and 2000 controls, given the minor allele frequency (MAF) = 0.1. Different scenarios were considered based on different values of a, b0, b, censoring percentage (CP), and disease prevalence (prev), with a0 = 6 and c~=0.5. (XLSX) [file pone.0257628.s001.xlsx]

## Sheet: Sheet1
S1 Table. Binary outcome: simulation results given the minor allele frequency (MAF) = 0.1
				Theoretical	Theoretical				Estimated Parameters								Estimated Mediating Effects
Scenario	a	b0	b	IE	PM	CP	prev		a0 (se)	a1 (se)	a2 (se)	b0 (se)	b (se)	(se)	(se)		IE (se)	95% cov	PM (se)	95% cov
Without IE
1	0	-2.3	0	0	0	0.210589	0.101513		5.9991 (0.026)	0.0013 (0.062)	-0.0178 (0.227)	-2.3057 (0.217)	0.0008 (0.036)	0.5030 (0.080)	1.0321 (0.300)		0.0000(0.0003)	0.989	-	-
2	0	-2.3	0	0	0	0.400099	0.101498		5.9993 (0.028)	-0.0033 (0.072)	-0.0090 (0.273)	-2.3044 (0.232)	0.0008 (0.038)	0.4979 (0.084)	1.0213 (0.323)		0.0000(0.0003)	0.989	-	-
3	0	-4.8	0.4	0	0	0.210543	0.0981465		5.9995 (0.025)	0.0006 (0.059)	-0.0097 (0.225)	-4.7991 (0.242)	0.3979 (0.039)	0.5021 (0.083)	1.0158 (0.304)		-0.0001 (0.003)	0.946	-	-
4	0	-4.8	0.4	0	0	0.363739	0.0981214		5.9984 (0.028)	-0.0016 (0.064)	-0.0028 (0.240)	-4.7928 (0.251)	0.3958 (0.040)	0.4957 (0.084)	1.0285 (0.317)		-0.0001 (0.003)	0.946	-	-
5	0.4	-2.3	0	5.44752e-12	9.82219e-11	0.214658	0.101624		6.0009 (0.026)	0.3986 (0.058)	0.7988 (0.230)	-2.2828 (0.219)	-0.0028 (0.037)	0.5034 (0.082)	1.0036 (0.327)		-0.0002 (0.002)	0.942	-	-
6	0.4	-2.3	0	5.45109e-12	9.81618e-11	0.408089	0.10144		5.9958 (0.030)	0.4018 (0.075)	0.7936 (0.282)	-2.3103 (0.262)	0.0016 (0.044)	0.4987 (0.084)	1.0206 (0.294)		0.0000 (0.002)	0.924	-	-
7	0	-1	0	0	0	0.210465	0.29082		6.0013 (0.023)	-0.0021 (0.049)	-0.0051 (0.183)	-0.9870 (0.221)	-0.0021 (0.037)	0.4975 (0.082)	1.0182 (0.309)		0.0000(0.0004)	0.994	-	-
8	0	-1	0	0	0	0.400126	0.290764		5.9998 (0.024)	0.0012 (0.058)	-0.0070 (0.225)	-0.9979 (0.242)	-0.0005 (0.040)	0.5031 (0.080)	1.0242 (0.330)		0.0000 (0.001)	0.998	-	-
9	0	-3.5	0.4	0	0	0.210593	0.277705		6.0013 (0.021)	0.0024 (0.049)	0.0025 (0.178)	-3.4958 (0.226)	0.3984 (0.036)	0.5009 (0.080)	1.0323 (0.344)		0.0002 (0.004)	0.948	-	-
10	0	-3.5	0.4	0	0	0.400031	0.277411		5.9986 (0.024)	0.0033 (0.060)	-0.0056 (0.215)	-3.5046 (0.264)	0.3989 (0.043)	0.4978 (0.086)	1.0550 (0.351)		0.0002 (0.005)	0.930	-	-
11	0.4	-1	0	1.42625e-11	1.23174e-10	0.214633	0.290879		5.9990 (0.022)	0.4021 (0.050)	0.7893 (0.188)	-1.0069 (0.202)	0.0012 (0.034)	0.4991 (0.079)	1.0279 (0.336)		0.0001 (0.003)	0.956	-	-
12	0.4	-1	0	1.42569e-11	1.23232e-10	0.407867	0.290843		5.9976 (0.023)	0.4045 (0.062)	0.7769 (0.239)	-1.0052 (0.243)	0.0008 (0.041)	0.5022 (0.083)	1.0264 (0.316)		0.0001 (0.004)	0.935	-	-
With IE
13	0.4	-4.9	0.4	0.0206998	0.295142	0.214798	0.0936706		5.9991 (0.026)	0.4018 (0.061)	0.8111 (0.228)	-4.8951 (0.240)	0.3974 (0.038)	0.5011 (0.085)	1.0343 (0.306)		0.0214 (0.003)	0.954	0.2933 (0.049)	0.928
14	0.4	-4.9	0.4	0.020728	0.295204	0.407966	0.0937126		5.9992 (0.029)	0.4005 (0.071)	0.7752 (0.273)	-4.8852 (0.276)	0.3944 (0.044)	0.4977 (0.082)	1.0202 (0.306)		0.0208 (0.004)	0.954	0.2900 (0.053)	0.950
15	0.4	-3.5	0.4	0.03869	0.261175	0.214647	0.284811		6.0006 (0.021)	0.4004 (0.047)	0.7945 (0.186)	-3.5063 (0.229)	0.4003 (0.037)	0.4925 (0.087)	1.0232 (0.343)		0.0387 (0.005)	0.966	0.2646 (0.043)	0.948
16	0.4	-3.5	0.4	0.0386916	0.261175	0.407918	0.284886		6.0013 (0.023)	0.3963 (0.058)	0.7928 (0.223)	-3.4789 (0.246)	0.3948 (0.040)	0.5053 (0.085)	1.0250 (0.373)		0.0378 (0.006)	0.956	0.2556 (0.046)	0.954
Abbreviations: IE, indirect effect; PM: proportions of the total effect mediated; CP, censoring percentage; prev, prevalence; se, standard error; cov, coverage probability
