# Supplementary material for: Mediation model with a categorical exposure and a censored mediator with application to a genetic study
Source: PLoS One. 2021 Oct 12;16(10):e0257628. doi: 10.1371/journal.pone.0257628 (PMC8509986; doi:10.1371/journal.pone.0257628)
Supplement: S2 Table — Means and standard errors of estimated coefficients for different paths, indirect effects (IEs) and proportions of the total effect mediated (PMs); and coverage probabilities of the 95% confidence intervals for the estimations of IE and PM, obtained based on 500 replicates, each with 500 cases and 500 controls, given the minor allele frequency (MAF) = 0.5. Different scenarios were considered based on different values of a, b0, b, censoring percentage (CP), and disease prevalence (prev), with a0 = 6 and c~=0.5. (XLSX) [file pone.0257628.s002.xlsx]

## Sheet: Sheet1
S2 Table. Binary outcome: simulation results given the minor allele frequency (MAF) = 0.5
				Theoretical	Theoretical				Estimated Parameters								Estimated Mediating Effects
Scenario	a	b0	b	IE	PM	CP	prev		a0 (se)	a1 (se)	a2 (se)	b0 (se)	b (se)	(se)	(se)		IE (se)	95% cov	PM (se)	95% cov
Without IE
1	0	-2.8	0	0	0	0.210444	0.0954142		5.9916 (0.095)	0.0106 (0.117)	0.0046 (0.128)	-2.8032 (0.444)	0.0010 (0.070)	0.4958 (0.172)	0.9966 (0.193)		-0.0001 (0.001)	0.986	-	-
2	0	-2.8	0	0	0	0.399817	0.095329		5.9978 (0.107)	-0.0015 (0.136)	-0.0002 (0.152)	-2.8023 (0.502)	0.0002 (0.081)	0.5006 (0.173)	1.0003 (0.190)		-0.0002 (0.001)	0.991	-	-
3	0	-5.3	0.4	0	0	0.210273	0.0922717		5.9970 (0.091)	0.0008 (0.114)	0.0071 (0.127)	-5.3148 (0.545)	0.3985 (0.084)	0.5200 (0.182)	1.0113 (0.188)		-0.0001 (0.004)	0.944	-	-
4	0	-5.3	0.4	0	0	0.399879	0.0923607		5.9900 (0.114)	0.0102 (0.134)	0.0167 (0.153)	-5.3116 (0.548)	0.3982 (0.083)	0.4991 (0.184)	1.0052 (0.207)		0.0003 (0.005)	0.948	-	-
5	0.4	-2.8	0	4.31672e-12	8.10435e-11	0.209436	0.0954142		5.9927 (0.093)	0.4093 (0.116)	0.8035 (0.126)	-2.8050 (0.439)	0.0013 (0.069)	0.4951 (0.174)	0.9954 (0.200)		-0.0001 (0.004)	0.958	-	-
6	0.4	-2.8	0	4.31316e-12	8.10861e-11	0.399766	0.095329		5.9988 (0.105)	0.3976 (0.133)	0.8000 (0.156)	-2.7864 (0.514)	-0.0025 (0.083)	0.5019 (0.177)	1.0024 (0.201)		-0.0004 (0.005)	0.937	-	-
7	0	-1.4	0	0	0	0.210468	0.294604		6.0002 (0.080)	0.0027 (0.099)	0.0001 (0.113)	-1.4079 (0.449)	0.0005 (0.072)	0.5065 (0.161)	1.0104 (0.180)		-0.0001 (0.001)	0.998	-	-
8	0	-1.4	0	0	0	0.399877	0.294409		5.9929 (0.096)	0.0033 (0.119)	0.0103 (0.128)	-1.4072 (0.528)	-0.0008 (0.085)	0.5145 (0.165)	1.0184 (0.199)		0.0000 (0.002)	1.000	-	-
9	0	-3.9	0.4	0	0	0.210636	0.280779		6.0031 (0.081)	-0.0079 (0.096)	-0.0021 (0.111)	-3.9144 (0.482)	0.4011 (0.076)	0.5049 (0.171)	1.0035 (0.190)		-0.0005 (0.007)	0.944	-	-
10	0	-3.9	0.4	0	0	0.399819	0.280895		5.9918 (0.093)	0.0066 (0.113)	0.0136 (0.128)	-3.9137 (0.465)	0.4003 (0.073)	0.5030 (0.173)	0.9996 (0.198)		0.0008 (0.009)	0.946	-	-
11	0.4	-1.4	0	1.27589e-11	9.71629e-11	0.209457	0.294604		6.0001 (0.080)	0.4033 (0.099)	0.8007 (0.112)	-1.4080 (0.448)	0.0005 (0.072)	0.5063 (0.164)	1.0100 (0.187)		-0.0001 (0.009)	0.930	-	-
12	0.4	-1.4	0	1.27546e-11	9.71895e-11	0.399825	0.294409		5.9942 (0.092)	0.4029 (0.115)	0.8069 (0.126)	-1.4032 (0.524)	-0.0015 (0.084)	0.5152 (0.167)	1.0197 (0.205)		-0.0002 (0.010)	0.930	-	-
With IE
13	0.4	-5.5	0.4	0.0213394	0.326446	0.209434	0.0919317		6.0017 (0.095)	0.3952 (0.114)	0.7981 (0.132)	-5.5374 (0.522)	0.4034 (0.079)	0.5013 (0.188)	1.0048 (0.211)		0.0221 (0.005)	0.930	0.3287 (0.087)	0.948
14	0.4	-5.5	0.4	0.021316	0.326404	0.399838	0.0919226		5.9974 (0.107)	0.4006 (0.129)	0.8015 (0.149)	-5.4982 (0.544)	0.3978 (0.082)	0.4863 (0.187)	0.9893 (0.206)		0.0217 (0.006)	0.946	0.3297 (0.089)	0.940
15	0.4	-4	0.4	0.0462529	0.280312	0.20962	0.295737		6.0049 (0.074)	0.3977 (0.093)	0.7904 (0.104)	-4.0451 (0.501)	0.4041 (0.077)	0.5135 (0.183)	1.0210 (0.207)		0.0462 (0.010)	0.962	0.2827 (0.090)	0.932
16	0.4	-4	0.4	0.046301	0.280327	0.400015	0.295775		6.0002 (0.093)	0.4015 (0.109)	0.7988 (0.131)	-4.0545 (0.494)	0.4064 (0.077)	0.4997 (0.178)	1.0067 (0.203)		0.0469 (0.012)	0.960	0.2878 (0.085)	0.944
Abbreviations: IE, indirect effect; PM: proportions of the total effect mediated; CP, censoring percentage; prev, prevalence; se, standard error; cov, coverage probability
