# Supplementary material for: Mediation model with a categorical exposure and a censored mediator with application to a genetic study
Source: PLoS One. 2021 Oct 12;16(10):e0257628. doi: 10.1371/journal.pone.0257628 (PMC8509986; doi:10.1371/journal.pone.0257628)
Supplement: S3 Table — Means and standard errors of estimated coefficients for different paths, indirect effects (IEs) and proportions of the total effect mediated (PMs); and coverage probabilities of the 95% confidence intervals for the estimations of IE and PM, obtained based on 500 replicates, each with 4000 samples, given the minor allele frequency (MAF) = 0.1. Different scenarios were considered based on different values of a, b, and censoring percentage (CP), with a0 = 6, b0 = 1, and c~=0.5. (XLSX) [file pone.0257628.s003.xlsx]

## Sheet: Sheet1
S3 Table. Continuous outcome: simulation results given the minor allele frequency (MAF) = 0.1
			Theoretical	Theoretical			Estimated Parameters								Estimated Mediating Effects
Scenario	a	b	IE	PM	CP		a0 (se)	a1 (se)	a2 (se)	b0 (se)	b (se)	(se)	(se)		IE (se)	95% cov	PM (se)	95% cov
Without IE
1	0	0	0	0	0.210054		6.0009 (0.019)	-0.0044 (0.046)	0.0097 (0.197)	1.0053 (0.104)	-0.0009 (0.017)	0.5020 (0.041)	0.9916 (0.157)		0.0000 (0.001)	0.998	-	-
2	0	0	0	0	0.399766		5.9998 (0.022)	-0.0055 (0.056)	-0.0123 (0.211)	0.9984 (0.110)	0.0004 (0.018)	0.4979 (0.041)	0.9907 (0.159)		0.0000 (0.001)	0.996	-	-
3	0	0.4	0	0	0.210071		6.0011 (0.019)	-0.0042 (0.046)	0.0024 (0.196)	0.9965 (0.102)	0.4003 (0.017)	0.5037 (0.044)	1.0159 (0.168)		-0.0016 (0.018)	0.932	-	-
4	0	0.4	0	0	0.363636		5.9988 (0.020)	-0.0001 (0.054)	0.0039 (0.212)	1.0048 (0.113)	0.3993 (0.019)	0.5003 (0.043)	1.0056 (0.172)		0.0001 (0.021)	0.954	-	-
5	0.4	0	5.65286e-11	1.07404e-10	0.214657		5.9998 (0.020)	0.3998 (0.048)	0.8020 (0.186)	1.0100 (0.108)	-0.0019 (0.018)	0.5016 (0.044)	0.9978 (0.154)		-0.0008 (0.008)	0.932	-	-
6	0.4	0	5.65286e-11	1.07404e-10	0.408589		5.9984 (0.021)	0.4032 (0.054)	0.7855 (0.256)	0.9988 (0.116)	0.0003 (0.019)	0.5022 (0.043)	1.0003 (0.156)		0.0001 (0.008)	0.950	-	-
With IE
7	0.4	0.4	0.168421	0.242424	0.214596		5.9992 (0.018)	0.4001 (0.047)	0.7863 (0.196)	1.0047 (0.103)	0.3995 (0.017)	0.4990 (0.042)	1.0009 (0.172)		0.1678 (0.020)	0.944	0.2426 (0.028)	0.950
8	0.4	0.4	0.168421	0.242424	0.407903		5.9984 (0.022)	0.4005 (0.059)	0.7853 (0.248)	1.0129 (0.107)	0.3979 (0.018)	0.5017 (0.043)	1.0061 (0.156)		0.1674 (0.024)	0.932	0.2408 (0.033)	0.928
Abbreviations: IE, indirect effect; PM: proportions of the total effect mediated; CP, censoring percentage; se, standard error; cov, coverage probability
