# Supplementary material for: Mediation model with a categorical exposure and a censored mediator with application to a genetic study
Source: PLoS One. 2021 Oct 12;16(10):e0257628. doi: 10.1371/journal.pone.0257628 (PMC8509986; doi:10.1371/journal.pone.0257628)
Supplement: S5 Table — Means and standard errors of estimated coefficients for different paths, indirect effects (IEs) and proportions of the total effect mediated (PMs); and coverage probabilities of the 95% confidence intervals for the estimations of IE and PM, obtained based on 500 replicates, each with 1000 cases and 1000 controls, given the minor allele frequency (MAF) = 0.3. Different scenarios were considered based on different values of a, b0, and b, with a0 = 6, c~=0.5, γ1=γ~1=0.4, censoring percentage (CP) of ~20%, and disease prevalence (prev) of ~10%. (XLSX) [file pone.0257628.s005.xlsx]

## Sheet: Sheet1
S5 Table. Binary outcome: simulation results for a mediation model in presence of a covariate
				Theoretical	Theoretical				Estimated Parameters										Estimated Mediating Effects
Scenario	a	b0	b	IE	PM		CP	prev	a0 (se)	a1 (se)	a2 (se)	(se)	b0 (se)	b (se)	(se)	(se)	(se)		IE (se)	95% cov	PM (se)	95% cov
Without IE
1	0	-2.5	0	0	0		0.210432	0.105073	5.9976 (0.047)	0.0008 (0.069)	0.0044 (0.111)	0.3975 (0.065)	-2.3845 (0.457)	-0.0212 (0.077)	0.5183 (0.117)	1.0437 (0.189)	0.4091 (0.114)		0.0000 (0.001)	0.927	-	-
2	0	-5	0.4	0	0		0.210547	0.102841	6.0016 (0.046)	-0.0010 (0.067)	-0.0002 (0.113)	0.4035 (0.064)	-4.9574 (0.471)	0.3901 (0.075)	0.5094 (0.114)	1.0130 (0.178)	0.4185 (0.107)		-0.0001 (0.003)	0.950	-	-
3	0.4	-2.5	0	-2.79858e-06	0		0.201681	0.104936	5.9995 (0.049)	0.3972 (0.068)	0.8011 (0.117)	0.4038 (0.065)	-2.3037 (0.536)	-0.0348 (0.090)	0.5291 (0.128)	1.0744 (0.208)	0.4309 (0.119)		-0.0023 (0.006)	0.955	-	-
With IE
4	0.4	-5.2	0.4	0.0218757	0.309007		0.201721	0.0965628	6.0022 (0.046)	0.3986 (0.069)	0.7958 (0.114)	0.4019 (0.063)	-5.1769 (0.386)	0.3931 (0.061)	0.5136 (0.109)	1.0316 (0.167)	0.4110 (0.103)		0.0223 (0.004)	0.939	0.3000 (0.057)	0.944
Abbreviations: IE, indirect effect; PM: proportions of the total effect mediated; CP, censoring percentage; prev, prevalence; se, standard error; cov, coverage probability
